# Supplementary material for: Effect of Sheep’s Whey Edible Coatings with a Bioprotective Culture, Kombucha Tea or Oregano Essential Oil on Cheese Characteristics
Source: Foods. 2024 Dec 20;13(24):4132. doi: 10.3390/foods13244132 (PMC11675235; doi:10.3390/foods13244132)
Supplement: Supplementary file 1 [file foods-13-04132-s001.zip]

Archive with 1 entries (1 files):
- foods-3346068-supplementary.pdf
